# Supplementary material for: Atrophic and Metaplastic Progression in the Background Mucosa of Patients with Gastric Adenoma
Source: PLoS One. 2017 Jan 10;12(1):e0169456. doi: 10.1371/journal.pone.0169456 (PMC5225017; doi:10.1371/journal.pone.0169456)
Supplement: S1 File — (XLS) [file pone.0169456.s001.xls]

## Sheet: Final
Number	ESD date	sex	age	site_sorted	final dx	LGD vs EGC	synch	Diameter	smoking	alc	fhx	Final Hp	gastritis	Antrum atrophy	A atr1	Antrum metaplasia	A met1	body LC atrophy	body LC atr1	body LC metaplasia	body LC met1	body GC atrophy	body GC atro1	body GC metaplasia	body GC met1	Gastrin 17(pmol/L)	PGA(ug/L)	PGC(ug/L)	PGA/PGC	serologic atrophy	total ghrelin(pg/ml)	OLGA	OLGA_cat	OLGIM	OLGIM_cat	Metachronous	DFS	DFS12	Op	whole FU
1	2006-12-05	1	57	2	cancer	1	1	2.2	0	0	0	1	9	9	9	3	1	1	0	0	0	0	0	0	0	6.289	143.285	26.933	5.32005	0	236.571	9	9	3	1	0	36	1	0	36
2	2006-12-12	1	72	2	dysplasia	0	0	1.3	1	0	0	1	5	3	1	3	1	3	1	3	1	2	1	2	1	5.633	18.033	7.787	2.31578	1	189.857	4	1	4	1	0	36	1	0	36
3	2006-12-12	1	58	2	cancer	1	1	2	1	1	0	1	9	0	0	0	0	3	1	2	1	1	0	0	0	44.217	216.561	42.455	5.10095	0	240.023	1	0	0	0	0	47	1	0	47
4	2006-12-14	0	53	2	cancer	1	0	4	0	0	0	1	1	1	0	1	0	1	0	1	0	0	0	0	0	27.943	116.806	24.405	4.78615	0	484.894	1	0	1	0	0	61	1	1	61
5	2006-12-19	0	50	2	dysplasia	0	0	1.2	0	0	1	1	5	2	1	3	1	2	1	3	1	0	0	0	0	6.064	96.656	21.568	4.48145	0	176	2	0	3	1	0	11	0	0	11
6	2006-12-19	1	63	2	cancer	1	0	2.3	1	1	0	0	9	3	1	3	1	2	1	3	1	0	0	0	0	12.857	160.455	33.214	4.83094	0	173	3	1	3	1	0	74	1	0	74
7	2006-12-26	1	72	2	cancer	1	0	0.8	1	0	1	1	1	1	0	2	1	1	0	3	1	0	0	0	0	0.82	97.659	14.45	6.75841	0	318.571	1	0	2	0	0	38	1	0	38
8	2006-12-26	1	64	2	dysplasia	1	0	2.7	1	1	0	0	9	1	0	2	1	3	1	3	1	3	1	3	1	5.017	6.653	3.112	2.13785	1	170.429	3	1	4	1	0	12	1	0	12
9	2006-12-26	1	64	2	dysplasia	1	0	0.8	1	0	1	0	1	1	0	1	0	2	1	3	1	0	0	0	0	0.733	104.753	7.778	13.4679	0	294.905	1	0	1	0	0	75	1	0	75
10	2006-12-28	1	64	2	cancer	1	0	3	1	0	0	1	9	2	1	3	1	2	1	2	1	0	0	0	0	1.561	139.949	27.072	5.16951	0	195.7	2	0	3	1	0	68	1	1	68
11	2007-01-02	1	60	1	dysplasia	0	0	1	1	0	0	0	2	0	0	0	0	2	1	3	1	2	1	2	1	40.681	24.997	10.7	2.33617	0	181.945	2	0	2	0	1	61	1	0	85
12	2007-01-02	0	57	2	cancer	1	0	4	0	0	0	1	2	1	0	2	1	1	0	0	0	0	0	0	0	3.772	115.674	18.062	6.40427	0	504.979	1	0	2	0	0	59	1	1	59
13	2007-01-04	1	64	2	dysplasia	1	1	0.6	1	0	0	0	9	0	0	3	1	0	0	3	1	0	0	2	1	9.35	18.507	5.145	3.59708	1	165.427	0	0	4	1	0	0	0	0	0
14	2007-01-04	1	71	2	cancer	1	1	0.8	1	0	0	1	9	0	0	2	1	0	0	2	1	0	0	0	0	6.357	182.352	30.571	5.96487	0	244.052	0	0	2	0	0	30	1	0	30
15	2007-01-04	1	61	2	dysplasia	0	1	1.5	1	1	0	0	5	1	0	2	1	1	0	2	1	2	1	2	1	6.469	22.987	14.378	1.59876	1	432.857	2	0	3	1	0	86	1	0	86
16	2007-01-09	0	63	2	cancer	1	0	2.5	0	0	1	1	5	3	1	3	1	2	1	3	1	0	0	1	0	0.691	68.587	9.163	7.48521	0	194.286	3	1	3	1	0	107	1	0	107
17	2007-01-09	0	71	1	dysplasia	0	0	3	0	0	0	0	5	1	0	3	1	3	1	3	1	0	0	0	0	7.976	63.341	16.557	3.82563	0	230	1	0	3	1	0	39	1	0	39
18	2007-01-09	1	48	2	dysplasia	1	0	0.8	1	1	0	0	9	1	0	1	0	2	1	2	1	1	0	2	1	0.085	15.661	11.534	1.35781	1	104.291	1	0	2	0	0	6	0	0	6
19	2007-01-16	0	77	2	dysplasia	1	0	2.9	0	0	0	1	9	2	1	2	1	2	1	2	1	1	0	1	0	9.23	56.684	13.488	4.20255	0	227.101	2	0	2	0	0	6	0	0	6
20	2007-01-18	0	62	2	cancer	1	0	2.8	0	0	0	1	5	3	1	3	1	2	1	2	1	0	0	0	0	2.131	69.212	8.234	8.40564	0	73.843	3	1	3	1	0	14	1	1	14
21	2007-01-18	1	58	2	cancer	1	1	0.8	1	1	0	1	9	1	0	2	1	2	1	3	1	0	0	0	0	18.667	51.886	12.92	4.01594	0	172.619	1	0	2	0	0	88	1	0	88
22	2007-01-23	1	67	2	dysplasia	0	1	1.2	1	1	1	1	2	3	1	3	1	2	1	3	1	0	0	0	0	0.27	48.894	9.515	5.13862	0	212.286	3	1	3	1	0	13	1	0	13
23	2007-01-23	1	68	1	dysplasia	0	1	1.2	1	0	0	1	9	2	1	2	1	1	0	1	0	0	0	0	0	10.206	91.147	18.998	4.79772	0	173.286	2	0	2	0	0	103	1	0	103
24	2007-01-25	1	57	2	cancer	1	0	1.3	0	0	0	1	9	1	0	2	1	1	0	2	1	0	0	0	0	76.702	85.848	8.788	9.76878	0	123.95	1	0	2	0	0	59	1	1	59
25	2007-01-25	1	65	2	dysplasia	0	1	2	1	0	0	1	9	1	0	2	1	2	1	3	1	0	0	0	0	11.588	146.089	14.186	10.2981	0	176	1	0	2	0	0	114	1	0	114
26	2007-01-30	1	64	2	cancer	1	0	0.6	1	1	0	0	9	2	1	3	1	2	1	2	1	1	0	2	1	0.19	44.943	6.219	7.22672	0	261.142	2	0	4	1	0	48	1	0	48
27	2007-01-30	0	73	2	dysplasia	0	0	1.8	0	0	0	1	5	1	0	3	1	1	0	1	0	0	0	0	0	27.587	108.575	21.815	4.97708	0	292	1	0	3	1	0	84	1	0	84
28	2007-01-30	1	58	2	dysplasia	0	0	3	0	0	0	1	2	3	1	3	1	2	1	3	1	0	0	0	0	9.05	197.079	36.759	5.36138	0	241.69	3	1	3	1	0	5	0	0	5
29	2007-02-01	1	66	2	dysplasia	1	0	1	1	1	1	0	9	0	0	3	1	0	0	3	1	0	0	1	0	1.102	44.684	8.632	5.17655	0	194.033	0	0	3	1	0	3	0	0	3
30	2007-02-06	1	65	1	dysplasia	0	0	4	1	0	0	1	9	9	9	0	0	3	1	3	1	0	0	2	1	32.965	24.938	4.466	5.58397	1	77.199	9	9	2	0	0	26	1	0	26
31	2007-02-06	1	66	2	dysplasia	1	0	1.7	1	0	0	1	9	2	1	3	1	1	0	3	1	0	0	0	0	0.01	139.717	20.628	6.77317	0	333.857	2	0	3	1	0	6	0	0	6
32	2007-02-08	1	65	2	dysplasia	0	1	3.9	1	1	0	0	2	3	1	3	1	3	1	3	1	2	1	2	1	10.23	24.307	5.091	4.7745	1	40.997	4	1	4	1	0	106	1	0	106
33	2007-02-08	1	52	2	cancer	1	0	1.5	1	1	0	1	2	9	9	3	1	1	0	3	1	0	0	1	0	3.3	39.827	17.153	2.32187	0	249.143	9	9	3	1	0	0	0	0	0
34	2007-02-13	1	63	2	dysplasia	0	0	1.2	1	1	0	1	9	2	1	3	1	9	9	3	1	1	0	3	1	74.022	48.22	14.853	3.24648	0	168.857	2	0	4	1	0	105	1	0	105
35	2007-02-20	1	66	2	cancer	1	0	1.1	0	0	0	1	9	1	0	1	0	0	0	0	0	0	0	0	0	4.325	110.437	16.851	6.55374	0	200.571	1	0	1	0	0	59	1	0	59
36	2007-02-22	0	59	2	cancer	1	0	1.2	0	0	1	0	2	9	9	3	1	0	0	1	0	0	0	0	0	1.843	50.659	3.778	13.4089	0	219.598	9	9	3	1	0	0	0	0	0
37	2007-02-22	0	65	2	dysplasia	0	0	1	0	0	0	0	5	0	0	1	0	0	0	0	0	0	0	0	0	11.032	96.723	6.075	15.9215	0	106.448	0	0	1	0	0	36	1	0	36
38	2007-02-27	0	65	1	cancer	1	0	2	1	0	0	0	2	3	1	3	1	3	1	3	1	9	9	1	0	14.443	27.603	11.08	2.49125	0	200	9	9	3	1	0	12	1	0	12
39	2007-02-27	1	60	2	dysplasia	1	0	2.4	0	0	0	0	2	3	1	3	1	3	1	3	1	0	0	0	0	1.21	99.282	7.27	13.6564	0	309.771	3	1	3	1	0	67	1	0	67
40	2007-02-27	1	57	2	cancer	1	0	0.5	1	1	0	1	2	3	1	3	1	3	1	3	1	3	1	1	0	6.349	37.276	11.437	3.25925	0	8.94313	4	1	3	1	0	92	1	0	92
41	2007-02-27	1	67	1	dysplasia	0	0	10	1	1	0	1	9	1	0	2	1	2	1	3	1	0	0	0	0	6.218	57.678	13.467	4.28291	0	119.395	1	0	2	0	0	0	0	0	0
42	2007-03-06	1	68	2	dysplasia	0	0	2	1	0	0	1	9	3	1	3	1	3	1	3	1	0	0	0	0	8.731	79.635	15.043	5.29382	0	201.571	3	1	3	1	0	88	1	0	88
43	2007-03-06	1	57	1	dysplasia	1	1	1.5	1	1	0	1	2	3	1	3	1	3	1	3	1	0	0	0	0	9.983	56.893	12.57	4.52609	0	177.857	3	1	3	1	0	32	1	0	32
44	2007-03-08	1	49	2	dysplasia	1	0	1.4	1	0	0	1	9	2	1	2	1	2	1	3	1	0	0	0	0	7.787	106.071	20.23	5.24325	0	180	2	0	2	0	0	11	0	0	11
45	2007-03-08	1	57	1	dysplasia	1	0	0.9	1	1	0	0	1	2	1	2	1	0	0	0	0	0	0	0	0	8.58	57.868	5.665	10.215	0	190.143	2	0	2	0	0	69	1	0	69
46	2007-03-08	0	36	2	dysplasia	1	0	1.1	0	0	0	0	2	0	0	0	0	0	0	0	0	0	0	0	0	1.82	93.509	8.266	11.3125	0	709.836	0	0	0	0	0	23	1	0	23
47	2007-03-15	0	54	2	dysplasia	0	0	0.5	0	0	1	1	2	1	0	0	0	2	1	0	0	0	0	0	0	53.812	99.051	20.899	4.73951	0	320.609	1	0	0	0	0	75	1	0	75
48	2007-03-20	1	49	1	dysplasia	1	1	2.8	1	1	1	0	2	3	1	3	1	3	1	3	1	2	1	0	0	0.036	50.18	5.114	9.81228	0	175.714	4	1	3	1	0	110	1	0	110
49	2007-03-20	0	70	0	dysplasia	0	0	1.8	0	0	0	0	1	2	1	2	1	3	1	3	1	2	1	2	1	1.161	32.797	5.549	5.91043	0	155	3	1	3	1	0	6	0	0	6
50	2007-03-22	1	47	1	cancer	1	0	1.5	1	0	0	1	9	0	0	1	0	1	0	2	1	0	0	0	0	37.123	37.807	22.435	1.68518	0	178	0	0	1	0	0	90	1	0	90
51	2007-03-26	1	41	0	cancer	1	0	3.5	1	0	0	1	1	0	0	2	1	0	0	1	0	0	0	0	0	2.36	118.8	13.9	8.54676	0	175.256	0	0	2	0	0	6	0	1	6
52	2007-03-26	1	75	2	cancer	1	0	1.5	0	0	0	0	9	3	1	3	1	2	1	2	1	0	0	0	0	9.73	23.491	4.504	5.21559	1	171.286	3	1	3	1	0	63	1	0	63
53	2007-03-26	1	60	2	dysplasia	1	0	1.2	1	1	0	1	9	2	1	2	1	2	1	2	1	0	0	0	0	35.02	54.606	16.164	3.37825	0	215.714	2	0	2	0	0	20	1	0	20
54	2007-03-29	1	61	2	cancer	1	0	1.7	0	0	0	0	1	1	0	1	0	0	0	1	0	0	0	0	0	3.284	65.188	6.463	10.0863	0	203.064	1	0	1	0	0	58	1	1	58
55	2007-03-29	1	70	0	cancer	1	1	0.5	1	0	0	1	9	2	1	3	1	2	1	3	1	0	0	0	0	6.506	127.141	22.563	5.63493	0	62.335	2	0	3	1	0	106	1	0	106
56	2007-04-03	1	71	2	cancer	1	0	2.9	1	1	0	1	9	2	1	3	1	2	1	2	1	0	0	0	0	4.298	42.83	14.543	2.94506	0	176.857	2	0	3	1	0	91	1	1	91
57	2007-04-03	0	72	2	cancer	1	0	1.5	0	0	0	1	9	3	1	3	1	3	1	3	1	1	0	0	0	6.195	63.244	16.152	3.91555	0	169.714	3	1	3	1	0	73	1	0	73
58	2007-04-03	1	57	2	dysplasia	0	0	2	1	0	0	1	2	2	1	2	1	3	1	3	1	2	1	2	1	4.416	5.345	3.349	1.596	1	160.571	3	1	3	1	0	63	1	0	63
59	2007-04-05	1	68	2	cancer	1	1	0.5	0	1	0	0	9	1	0	2	1	2	1	2	1	1	0	2	1	0.97	59.53	11.61	5.12748	0	93.502	1	0	3	1	1	63	1	0	105
60	2007-04-10	1	68	2	cancer	1	1	3	1	1	0	1	2	3	1	3	1	3	1	3	1	1	0	2	1	8.26	14.108	4.894	2.88271	1	210.428	3	1	4	1	0	24	1	0	24
61	2007-04-10	0	70	2	dysplasia	0	0	1.4	0	0	0	0	1	1	0	1	0	9	9	2	1	0	0	0	0	10.089	68.905	6.94	9.92867	0	505.459	1	0	1	0	0	18	1	0	18
62	2007-04-12	0	54	2	cancer	1	0	1.2	0	0	1	1	2	1	0	3	1	0	0	1	0	0	0	0	0	1.426	74.902	13.308	5.62834	0	222.571	1	0	3	1	0	105	1	0	105
63	2007-04-12	0	56	2	dysplasia	0	0	0.5	0	0	0	1	1	1	0	9	9	1	0	2	1	0	0	0	0	5.636	130.155	11.562	11.2571	0	365.581	1	0	9	9	0	24	1	0	24
64	2007-04-17	0	61	2	dysplasia	0	0	1.8	0	1	0	0	2	0	0	1	0	0	0	1	0	0	0	0	0	0.884	35.06	9.079	3.86166	0	9.23424	0	0	1	0	0	107	1	0	107
65	2007-04-24	1	67	2	cancer	1	1	5.8	1	1	0	0	2	3	1	3	1	3	1	3	1	1	0	1	0	0.03	8.006	4.761	1.68158	1	99.256	3	1	3	1	0	31	1	1	31
66	2007-04-24	0	73	2	cancer	1	0	1.7	0	0	0	1	1	1	0	1	0	1	0	1	0	0	0	0	0	2.723	154.401	32.468	4.75548	0	329.918	1	0	1	0	0	49	1	0	49
67	2007-04-24	0	73	2	cancer	1	0	2.3	0	0	0	0	9	2	1	2	1	3	1	3	1	1	0	1	0	18.258	22.491	17.933	1.25417	1	192	2	0	2	0	0	7	0	0	7
68	2007-04-26	1	49	2	dysplasia	0	0	2.5	0	0	1	0	5	0	0	2	1	0	0	1	0	1	0	1	0	1.786	34.4	10.547	3.26159	0	101.653	1	0	2	0	0	55	1	0	55
69	2007-04-26	1	63	2	dysplasia	0	0	2.8	1	1	1	0	2	0	0	3	1	0	0	3	1	0	0	2	1	0.72	15.483	3.94	3.9297	1	164.143	0	0	4	1	0	12	1	0	12
70	2007-05-02	1	66	2	cancer	1	0	3.8	0	1	0	1	9	2	1	2	1	0	0	0	0	0	0	0	0	10.459	110.379	17.33	6.36924	0	212.79	2	0	2	0	0	6	0	0	6
71	2007-05-02	1	68	2	cancer	1	0	1.3	0	0		1	2	9	9	3	1	3	1	3	1	0	0	0	0	0.02	58.22	17.43	3.34022	0	126.587	9	9	3	1	0	37	1	0	37
72	2007-05-08	0	75	2	dysplasia	1	0	2	0	0	0	1	9	2	1	2	1	3	1	2	1	0	0	0	0	20.541	149.401	37.898	3.94219	0	291	2	0	2	0	1	37	1	0	63
73	2007-05-08	1	61	2	dysplasia	0	0	1	1	0	0	0	5	3	1	3	1	3	1	3	1	0	0	0	0	1.438	59.26	12.498	4.74156	0	256	3	1	3	1	0	25	1	0	25
74	2007-05-08	1	77	2	cancer	1	0	3.5	1	0	0	0	2	2	1	2	1	2	1	2	1	0	0	1	0	2.707	61.094	6.113	9.99411	0	119.395	2	0	2	0	0	53	1	0	53
75	2007-05-10	0	55	2	dysplasia	0	0	1.3	0	0	0	1	9	2	1	2	1	2	1	2	1	0	0	0	0	7.289	50.176	19.206	2.61252	0	232	2	0	2	0	0	38	1	0	38
76	2007-05-10	0	55	2	cancer	1	0	2.5	0	0	0	1	9	2	1	2	1	2	1	2	1	0	0	0	0	11.137	60.5	13.786	4.38851	0	310.857	2	0	2	0	0	83	1	0	83
77	2007-05-11	0	71	1	cancer	1	0	2.5	0	0	0	0	1	1	0	1	0	1	0	1	0	0	0	0	0	4.428	78.576	6.407	12.2641	0	194.862	1	0	1	0	0	93	1	0	93
78	2007-05-15	1	57	2	dysplasia	0	0	2	1	0	0	0	9	1	0	2	1	3	1	3	1	0	0	0	0	3.026	60.194	14.65	4.10881	0	175.857	1	0	2	0	0	0	0	0	0
79	2007-05-15	1	69	2	cancer	1	0	2.9	0	0	0	0	2	0	0	0	0	3	1	3	1	2	1	1	0	6.665	16.521	10.114	1.63348	1	154	2	0	1	0	0	49	1	0	49
80	2007-05-17	1	55	2	dysplasia	0	1	1	1	0	0	1	1	1	0	2	1	2	1	3	1	0	0	0	0	8.264	77.452	26.537	2.91864	0	197.367	1	0	2	0	0	6	0	0	6
81	2007-05-17	1	62	2	dysplasia	0	0	1.8	1	1	0	1	2	1	0	0	0	1	0	0	0	0	0	0	0	12.007	10.866	6.82	1.59326	1	178.714	1	0	0	0	0	27	1	0	27
82	2007-05-17	1	64	2	cancer	1	0	2.6	1	1	0	1	1	1	0	2	1	9	9	2	1	0	0	0	0	4.297	148.061	35.707	4.14655	0	204.857	1	0	2	0	0	76	1	0	76
83	2007-05-17	1	72	0	dysplasia	0	0	1.2	1	0	0	1	2	1	0	2	1	1	0	3	1	1	0	1	0	22.597	16.861	9.216	1.82954	1	206.857	1	0	2	0	0	90	1	0	90
84	2007-05-17	0	69	2	dysplasia	0	0	2.2	1	0	0	1	9	1	0	3	1	0	0	2	1	9	9	0	0	2.096	190.412	34.882	5.45875	0	780.698	9	9	2	0	0	0	0	0	0
85	2007-05-29	0	51	2	dysplasia	0	0	1.2	0	0	0	1	9	1	0	1	0	2	1	2	1	0	0	0	0	6.212	204.728	35.703	5.7342	0	370.542	1	0	1	0	0	77	1	0	77
86	2007-05-29	1	44	2	dysplasia	0	0	1.7	1	1	0	0	9	0	0	0	0	1	0	1	0	0	0	0	0	10.861	82.168	10.164	8.08422	0	343.395	0	0	0	0	0	101	1	0	101
87	2007-05-29	1	65	0	cancer	1	1	4.2	1	1	0	0	2	3	1	3	1	3	1	3	1	2	1	2	1	18.98	15.005	5.519	2.71879	1	157.994	4	1	4	1	0	60	1	0	60
88	2007-05-29	0	81	1	cancer	1	0	4.3	0	0	0	0	2	1	0	1	0	2	1	2	1	0	0	0	0	50.401	21.181	17.641	1.20067	1	149.363	1	0	1	0	0	13	1	0	13
89	2007-05-31	0	66	2	dysplasia	0	0	1.3	0	0	0	1	2	2	1	3	1	1	0	1	0	1	0	0	0	23.761	32.16	15.373	2.09198	0	170.571	2	0	3	1	0	81	1	0	81
90	2007-05-31	1	45	2	dysplasia	0	0	0.7	1	0	0	0	9	0	0	2	1	1	0	1	0	1	0	0	0	5.128	120.682	23.978	5.03303	0	84.152	1	0	2	0	0	9	0	0	9
91	2007-05-31	1	76	2	dysplasia	0	0	2.1	1	0	0	0	1	0	0	2	1	1	0	1	0	0	0	0	0	0.476	95.24	13.417	7.09846	0	290.459	0	0	2	0	0	12	1	0	12
92	2007-06-05	1	61	2	dysplasia	1	0	2.7	1	1	0	1	9	3	1	3	1	2	1	2	1	0	0	0	0	0.8	94.112	16.232	5.79793	0	229.286	3	1	3	1	0	12	1	0	12
93	2007-06-05	1	58	2	dysplasia	1	0	2.5	0	1	1	1	9	3	1	3	1	1	0	1	0	0	0	0	0	13.319	152.342	21.223	7.17816	0	333.857	3	1	3	1	0	69	1	0	69
94	2007-06-07	1	53	2	dysplasia	0	1	2	1	0	1	0	2	3	1	3	1	9	9	3	1	0	0	0	0	0.07	100.241	17.54	5.71499	0	182.571	3	1	3	1	0	77	1	0	77
95	2007-06-07	1	73	1	dysplasia	1	0	5.2	1	0	0	0	2	2	1	2	1	1	0	3	1	0	0	0	0	0.649	59.29	5.054	11.7313	0	247.386	2	0	2	0	0	26	1	0	26
96	2007-06-07	0	78	2	cancer	1	0	2.5	0	0	0	1	2	0	0	1	0	2	1	2	1	0	0	0	0	6.179	76.397	13.997	5.4581	0	375.023	0	0	1	0	0	0	0	0	0
97	2007-06-14	1	66	2	cancer	1	0	1	1	1	0	0	9	2	1	3	1	3	1	3	1	0	0	0	0	1.993	84.662	13.204	6.41184	0	207.571	2	0	3	1	0	4	0	0	4
98	2007-06-14	1	47	1	dysplasia	1	0	1.8	1	1	0	0	2	2	1	2	1	2	1	9	9	0	0	0	0	0.339	131.6	11.525	11.4187	0	175.496	2	0	2	0	0	64	1	0	64
99	2007-06-19	1	48	1	cancer	1	0	1.5	1	0	0	1	9	3	1	3	1	0	0	0	0	0	0	0	0	1.903	125.363	12.86	9.74829	0	171.571	3	1	3	1	0	69	1	0	69
100	2007-06-21	1	79	1	cancer	1	1	2	1	0	0	0	2	2	1	3	1	2	1	3	1	0	0	0	0	2.42	47.336	14.97	3.16206	0	211.123	2	0	3	1	0	3	0	0	3
101	2007-06-26	1	65	1	cancer	1	0	1.5	1	0	1	1	9	2	1	2	1	2	1	2	1	0	0	0	0	4.813	63.739	30.831	2.06737	0	313.571	2	0	2	0	1	24	1	0	101
102	2007-06-26	1	61	2	cancer	1	1	2.5	1	1	0	1	9	1	0	1	0	2	1	2	1	0	0	0	0	14.58	24.044	17.81	1.35003	1	172.857	1	0	1	0	0	13	1	0	13
103	2007-06-28	1	55	2	dysplasia	0	0	2.8	0	1	0	1	9	2	1	2	1	9	9	2	1	0	0	0	0	10.261	86.955	15.068	5.77084	0	151.571	2	0	2	0	0	110	1	0	110
104	2007-06-28	1	71	2	cancer	1	1	0.6	1	0	0	1	1	2	1	2	1	1	0	1	0	0	0	0	0	1.215	159.839	29.356	5.44485	0	306.571	2	0	2	0	0	0	0	0	0
105	2007-07-03	1	75	2	cancer	1	1	2	1	1	1	0	9	3	1	3	1	3	1	3	1	1	0	1	0	1.69	12.04	12.27	0.981255	1	199.714	3	1	3	1	1	13	1	0	27
106	2007-07-03	0	64	2	dysplasia	1	0	0.5	0	0	1	1	1	1	0	1	0	1	0	1	0	0	0	0	0	7.023	220.791	29.517	7.48013	0	59.218	1	0	1	0	0	33	1	0	33
107	2007-07-03	1	61	1	dysplasia	0	0	1.7	1	0	0	1	1	3	1	3	1	3	1	3	1	0	0	0	0	8.468	190.315	51.826	3.67219	0	244.286	3	1	3	1	0	60	1	0	60
108	2007-07-03	1	79	2	cancer	1	0	3.2	1	0	0	1	9	1	0	1	0	1	0	1	0	0	0	0	0	6.798	83.673	32.705	2.55842	0	348.258	1	0	1	0	0	59	1	0	59
109	2007-07-05	1	67	2	dysplasia	0	0	1.2	1	1	0	0	9	2	1	2	1	3	1	3	1	1	0	1	0	16.224	19.513	10.63	1.83565	1	192.571	2	0	2	0	0	24	1	0	24
110	2007-07-05	0	42	2	dysplasia	0	0	1	0	0	0	1	9	0	0	0	0	0	0	0	0	0	0	0	0	3.926	133.119	30.274	4.39714	0	321.582	0	0	0	0	0	50	1	0	50
111	2007-07-10	1	68	2	cancer	1	0	1.1	1	0	0	1	2	0	0	2	1	0	0	0	0	0	0	0	0	5.206	46.146	14.965	3.0836	0	179.714	0	0	2	0	0	0	0	0	0
112	2007-07-12	1	74	1	dysplasia	1	0	5	1	1	0	0	2	3	1	3	1	2	1	3	1	0	0	0	0	2.275	86.019	10.249	8.39292	0	205.565	3	1	3	1	1	51	1	0	77
113	2007-07-12	1	74	2	cancer	1	0	10	1	0	0	1	2	2	1	3	1	3	1	2	1	0	0	0	0	1.873	76.176	43.884	1.73585	0	367.821	2	0	3	1	0	86	1	1	86
114	2007-07-12	0	61	2	cancer	1	0	1.3	0	0	0	0	2	0	0	1	0	0	0	0	0	0	0	0	0	2.265	89.748	11.884	7.552	0	195.283	0	0	1	0	0	86	1	0	86
115	2007-07-16	1	67	2	cancer	1	0	1.7	0	1	0	1	1	0	0	0	0	1	0	1	0	0	0	0	0	9.582	114.068	46.364	2.46027	0	219.857	0	0	0	0	0	49	1	0	49
116	2007-07-19	0	53	2	dysplasia	0	0	1.5	0	0	0	1	1	2	1	2	1	2	1	3	1	0	0	0	0	1.304	76.095	15.344	4.95927	0	365.857	2	0	2	0	0	16	1	0	16
117	2007-07-19	0	56	2	cancer	1	0	1	1	0	1	0	2	2	1	3	1	1	0	3	1	0	0	0	0	0.599	94.312	25.547	3.69171	0	241.571	2	0	3	1	0	63	1	0	63
118	2007-07-19	1	51	2	dysplasia	0	0	1.4	1	1	1	1	1	2	1	2	1	2	1	3	1	0	0	0	0	0.467	36.707	26.073	1.40785	0	167.571	2	0	2	0	0	84	1	0	84
119	2007-07-24	0	66	2	cancer	1	0	1.5	0	0	0	1	9	2	1	2	1	3	1	3	1	0	0	0	0	14.648	94.178	45.555	2.06735	0	195.429	2	0	2	0	0	107	1	0	107
120	2007-07-24	1	71	2	dysplasia	0	1	2.5	0	0	0	0	2	3	1	3	1	3	1	3	1	1	0	1	0	1.62	15.482	10.64	1.45508	1	72.164	3	1	3	1	0	101	1	0	101
121	2007-07-26	1	64	2	dysplasia	0	0	0.6	0	0	0	1	1	2	1	1	0	3	1	2	1	0	0	0	0	10.781	124.993	29.404	4.25088	0	137.855	2	0	1	0	0	13	1	0	13
122	2007-07-31	0	53	2	dysplasia	0	0	2.4	0	0	0	1	1	0	0	2	1	0	0	2	1	0	0	0	0	6.65	110.775	17.538	6.31628	0	234.143	0	0	2	0	0	95	1	0	95
123	2007-07-31	0	65	1	dysplasia	0	0	1.8	0	0	0	1	9	3	1	3	1	3	1	3	1	0	0	0	0	7.407	16.273	11.93	1.36404	1	216.286	3	1	3	1	0	0	0	0	0
124	2007-07-31	0	63	2	dysplasia	0	0	0.9	0	0	1	1	2	1	0	2	1	0	0	2	1	0	0	0	0	1.5	118.373	30.053	3.93881	0	366.781	1	0	2	0	0	12	1	0	12
125	2007-08-02	1	71	1	dysplasia	1	0	1.5	1	1	0	1	9	1	0	0	0	1	0	1	0	0	0	0	0	15.879	93.828	16.679	5.62552	0	229.714	1	0	0	0	0	0	0	0	0
126	2007-08-02	1	65	2	cancer	1	0	3.5	0	0	1	1	9	9	9	9	9	1	0	0	0	1	0	0	0	28.009	14.373	12.785	1.12421	1	88.467	9	9	9	9	0	37	1	0	37
127	2007-08-07	1	72	1	dysplasia	0	1	3.8	1	0	0	1	1	3	1	3	1	3	1	3	1	0	0	0	0	4.137	35.572	13.531	2.62893	0	185.835	3	1	3	1	1	12	1	0	20
128	2007-08-07	1	64	2	cancer	1	0	1.5	1	1	0	1	9	3	1	3	1	3	1	3	1	0	0	0	0	0.302	89.452	20.08	4.45478	0	98.537	3	1	3	1	0	109	1	1	109
129	2007-08-09	1	67	2	dysplasia	1	0	2.8	1	1	0	0	2	2	1	2	1	1	0	3	1	0	0	0	0	40	83.6	18.2	4.59	0	9.12521	2	0	2	0	0	19	1	0	19
130	2007-08-09	1	64	2	dysplasia	0	0	0.8	1	0	0	1	9	2	1	3	1	0	0	0	0	0	0	0	0	6.672	150.771	39.333	3.83319	0	114.6	2	0	3	1	0	72	1	0	72
131	2007-08-21	1	66	2	cancer	1	0	2.4	1	0	1	1	9	2	1	2	1	2	1	2	1	0	0	0	0	6.902	74.89	22.717	3.29665	0	250.857	2	0	2	0	0	58	1	0	58
132	2007-08-21	1	64	2	cancer	1	0	4.2	1	0	1	1	9	3	1	3	1	2	1	1	0	0	0	0	0	6.7	38.257	23.63	1.619	0	147.206	3	1	3	1	0	6	0	0	6
133	2007-08-21	1	65	2	cancer	1	0	1.3	0	1	0	1	1	1	0	1	0	2	1	1	0	0	0	0	0	2.512	46.076	8.206	5.61492	0	177.286	1	0	1	0	0	12	1	0	12
134	2007-08-28	1	59	2	cancer	1	0	2.5	1	0	1	1	9	2	1	2	1	2	1	2	1	0	0	0	0	0.022	59.925	19.982	2.99895	0	189.571	2	0	2	0	0	106	1	0	106
135	2007-08-30	1	64	2	dysplasia	0	0	0.9	0	1	0	1	9	3	1	1	0	2	1	0	0	0	0	0	0	3.683	171.969	43.909	3.91649	0	300.714	3	1	1	0	0	0	0	0	0
136	2007-08-30	0	71	2	dysplasia	0	0	1	0	0	0	1	9	0	0	3	1	3	1	3	1	1	0	0	0	16.947	58.702	19.762	2.97045	0	228.143	1	0	3	1	0	76	1	0	76
137	2007-08-30	1	79	2	cancer	1	0	2.5	0	0	0	0	9	1	0	1	0	9	9	2	1	0	0	0	0	2.44	82.525	18.273	4.51623	0	193.477	1	0	1	0	0	4	0	0	4
138	2007-09-04	1	68	2	cancer	1	1	0.9	1	1	0	0	1	3	1	3	1	0	0	1	0	0	0	0	0	1.382	99.243	11.932	8.31738	0	67.849	3	1	3	1	0	58	1	0	58
139	2007-09-04	1	70	2	dysplasia	0	0	2.8	1	1	0	1	2	2	1	2	1	3	1	3	1	0	0	1	0	3.71	9.599	8.007	1.19883	1	166.429	2	0	2	0	0	87	1	0	87
140	2007-09-11	0	56	2	cancer	1	0	2.2	0	0	0	1	1	2	1	2	1	2	1	1	0	0	0	0	0	3.462	125.158	14.539	8.60843	0	204.429	2	0	2	0	0	99	1	0	99
141	2007-09-11	0	65	2	dysplasia	0	0	2.2	0	0	1	0	1	2	1	2	1	3	1	3	1	1	0	0	0	1.851	44.75	12.531	3.57114	0	173.714	2	0	2	0	0	56	1	0	56
142	2007-09-13	1	64	0	dysplasia	1	0	2.5	0	0	0	1	2	2	1	3	1	2	1	3	1	0	0	0	0	24.436	21.602	9.971	2.16648	1	167.571	2	0	3	1	0	70	1	1	70
143	2007-09-13	1	61	0	cancer	1	0	2	1	1	1	0	9	2	1	2	1	2	1	2	1	1	0	0	0	17.036	31.387	17.056	1.84023	0	154	2	0	2	0	0	78	1	0	78
144	2007-09-13	1	66	1	dysplasia	0	0	1.5	1	1	0	0	2	2	1	3	1	2	1	3	1	1	0	2	1	22.755	21.487	6.36	3.37846	1	156	2	0	4	1	0	15	1	0	15
145	2007-09-13	1	52	2	cancer	1	0	0.5	1	1	1	1	1	1	0	2	1	2	1	2	1	0	0	0	0	11.753	105.262	24.225	4.34518	0	166.571	1	0	2	0	0	98	1	0	98
146	2007-09-20	1	54	2	dysplasia	0	0	0.5	1	0	0	0	9	2	1	2	1	3	1	3	1	0	0	0	0	4.281	76.015	28.431	2.67367	0	63.294	2	0	2	0	0	96	1	0	96
